# Supplementary material for: Regulation of priming effect by soil organic matter stability over a broad geographic scale
Source: Nat Commun. 2019 Nov 8;10:5112. doi: 10.1038/s41467-019-13119-z (PMC6841703; doi:10.1038/s41467-019-13119-z)
Supplement: Supplementary file 4 — Supplementary Data 1 [file 41467_2019_13119_MOESM4_ESM.xlsx]

## Sheet: data S1
Data S1. Plant, soil and microbial properties of the 30 sampling sites.
Site No.	Longtitude (o)	Latitude (o)	Altitute (m)	Plant predictors								Soil predictors									Microbial predictors
				NPP (gm-2yr-1)	ANPP(gm-2yr-1)	Root biomass(gm-2)	EVI	C input amount(mg kg-1)	Coverage of grass(%)	Coverage of forb (%)	Coverage of sedge (%)	Soil order	SOC (g kg-1)	SIC (g kg-1)	TN (mg kg-1)	pH	Clay (%)	Silt (%)	Sand (%)	Bulk density (g cm-3)	total PLFA (nmol g-1)	Fungal PLFAs (nmol g-1)	Bacterial PLFAs (nmol g-1)	F/B	Cenzy (nmol g-1 h-1)	Nenzy (nmol g-1 h-1)	Penzy (nmol g-1 h-1)	ln (Cenzy:Nenzy)	ln (Nenzy:Penzy)	ln (Cenzy:Penzy)
1	101.621	35.7545	3112	346.4	141.58	841.399	0.278054	528.987	31.12	67.8	1.08	Chernozems	21.987	17.16	2.65672	8.5	6.959	29.755	63.286	1.09549	32.5793	3.40798	13.7175	0.248441	28.1536	273.584	77.8168	0.59478	1.28873	0.766514
2	100.626	35.5553	3280	438.047	204.66	1255.88	0.263383	510.809	3.87	42.1	54.02	Chernozems	35.1393	0	4.04782	8.11	6.807	28.851	64.342	1.03187	60.9723	5.08773	29.6349	0.17168	38.4739	194.044	114.613	0.692848	1.11104	0.769785
3	100.823	34.8568	3650	403.893	145.606	867.438	0.338836	356.848	5.22281	45.9032	48.874	Cambisols	37.4305	7.97	4.16193	8.58	6.508	27.999	65.493	1.02599	68.1872	7.42074	29.1689	0.254406	24.6214	193.176	28.2612	0.608636	1.57523	0.958739
4	100.341	34.4081	3830	365.707	89.752	512.661	0.322413	965.76	1.79	62.31	35.91	Cambisols	49.3814	0	5.11256	7.76	7.006	29.161	63.834	1.00768	55.1051	5.92363	22.8002	0.259807	10.9083	171.668	32.6951	0.464386	1.47555	0.685223
5	99.6002	33.8984	4032	325.987	307.44	1954.54	0.270043	517.681	31.83	62.64	5.53	Cambisols	48.6714	0	4.74137	6.25	4.054	26.34	69.605	1.00836	82.3702	1.53967	43.2733	0.03558	34.945	159.178	203.89	0.700939	0.953445	0.668307
6	99.1432	34.5656	4417	188.573	118.506	693.461	0.214287	1101.2	0.52	0.601643	98.8784	Cambisols	118.261	0	9.74801	7.39	6.794	38.236	54.97	0.995601	69.0083	6.42222	27.8139	0.2309	36.5405	285.693	159.708	0.636335	1.11463	0.70928
7	98.14	34.9299	4228	75.0933	55.638	304.859	0.167911	92.4194	62.2257	32.9154	4.85893	Calcisols	10.1083	15.5	0.906433	8.85	4.25	14.727	81.022	1.24486	39.6637	5.40563	16.6049	0.325544	15.3463	230.544	95.412	0.501959	1.19355	0.599112
8	97.14	33.8199	4430	233.167	56.984	312.884	0.313506	175.603	17.2798	9.2252	73.495	Cambisols	60.2778	1.9	5.26217	7.41	7.248	31.908	60.844	1.00079	65.5814	6.23063	27.1151	0.229785	24.2172	241.273	86.1941	0.580952	1.23097	0.715133
9	97.2073	33.3415	4162	285.34	123.974	728.309	0.34212	984.796	17.28	9.23	73.49	Cambisols	64.4215	0	6.19346	7.08	5.224	29.791	64.986	0.999356	65.4479	5.74655	31.6102	0.181794	31.4523	293.581	208.412	0.606895	1.06417	0.64584
10	96.3619	33.2797	4289	277.327	82.844	469.919	0.327904	470.637	6.74435	9.56921	83.6864	Cambisols	31.4407	0	3.01397	8.35	5.444	25.761	68.796	1.04383	61.9704	3.4681	28.4982	0.121695	28.0423	228.995	175.063	0.613526	1.05199	0.645425
11	95.7037	33.9467	4161	215.76	122.4	718.315	0.255358	657.354	44.3967	10.7769	44.8264	Cambisols	46.4412	9.2	4.52564	8.42	6.438	41.239	52.323	1.01076	62.9905	7.23741	28.0317	0.258186	49.3135	461.671	122.843	0.635418	1.2752	0.810283
12	99.18	35.3642	4165	91.6533	43.588	233.818	0.171743	328.131	72.6796	26.0479	1.27246	Cambisols	14.5267	11.7	1.62932	8.1	3.992	19.15	76.859	1.173	54.8038	2.03388	26.7223	0.0761116	19.9836	321.654	107.963	0.518736	1.23318	0.639694
13	100.07	35.9327	3224	271.293	118.768	695.128	0.195401	174.607	89.5429	10.4571	0	Cambisols	21.9137	2.3	2.84977	8.52	7.523	51.971	40.507	1.09605	22.6306	2.23953	8.51708	0.262945	11.666	98.0698	28.5105	0.535729	1.36875	0.733277
14	92.9413	34.8361	4637	45.1667	52.3	285.255	0.126459	22.7872	12.04	37.22	41.03	Calcisols	4.43882	13.5	0.593724	8.74	3.307	13.816	82.877	1.38122	6.83817	0.563808	2.33903	0.241044	6.65544	76.1913	171.126	0.437417	0.842651	0.36859
15	100.92	36.9669	3137	488.327	79.1	548.933	0.316545	690.287	58.2064	20.4738	21.3198	Kastanozems	31.9223	6.6	3.55667	8.46667	5.315	36.588	58.098	1.05907	61.2096	4.55348	29.1346	0.156291	26.9639	221.628	124.802	0.60998	1.11898	0.682553
16	99.584	37.1334	3262	392.76	50.1	370.639	0.239401	641.197	41.5205	51.462	7.01754	Kastanozems	24.4358	10.9	2.68667	8.31333	5.259	25.422	69.319	0.9958	55.7629	4.83866	25.6281	0.188803	25.0096	207.144	80.9714	0.603602	1.21377	0.732633
17	93.3235	35.3168	4544	41.2133	20.2	193.946	0.105703	154.516	25	47.9508	27.0492	Calcisols	7.13341	14.7	0.76	9.24	3.613	20.874	75.512	1.5199	19.9847	1.78666	7.78034	0.229637	11.2184	144.936	64.0103	0.485815	1.1965	0.581277
18	92.3564	33.9503	4622	70.5267	15	163.94	0.140804	153.276	7.95107	37.0031	53.5168	Calcisols	7.76355	38.8	1.12333	8.72667	5.689	30.829	63.482	1.26377	26.2588	2.87855	10.4089	0.276548	10.6529	170.274	117.533	0.460511	1.07777	0.496323
19	92.0869	33.7169	4687	79.8067	39.9	309.186	0.152258	175.237	33.7625	47.0672	19.1702	Calcisols	10.0999	8	1.2	8.88333	3.022	12.331	84.647	1.2377	39.0413	4.50404	14.0319	0.320985	15.5843	156.242	173.604	0.543663	0.979567	0.532554
20	91.6777	32.1834	4639	178.88	75.6	527.181	0.251473	163.279	12.0393	37.2236	41.0319	Calcisols	6.32858	13	0.62	9.05	2.166	10.724	87.111	1.12313	29.1707	3.51772	11.6799	0.301176	15.1304	135.578	33.3991	0.553352	1.39932	0.774314
21	92.8699	31.8169	4298	317.053	80.3	556.341	0.323843	312.074	20.5788	20.9003	58.5209	Cambisols	19.7519	0	1.94	6.71667	3.287	12.878	83.835	0.9947	36.6834	3.50249	14.6938	0.238366	23.4535	201.849	116.642	0.594443	1.11523	0.662943
22	90.1126	31.4001	4748	160.56	41.6	319.467	0.159987	157.226	26.1682	36.7601	37.0717	Cambisols	13.1	0	1.45	7.46	3.673	10.479	85.848	1.36007	29.9621	4.03888	11.9743	0.337297	14.637	118.25	108.463	0.56226	1.01843	0.572624
23	89.312	31.9669	4590	91.7267	20	192.464	0.117095	160.026	71.9178	28.0822	0	Calcisols	5.7	12.2	0.803333	9.34667	4.05	11.02	84.93	1.5214	24.4963	2.99882	9.44381	0.317543	9.34584	249.255	150.1	0.404991	1.10121	0.445978
24	87.2492	31.7836	4544	79.3	24.3	236.769	0.0916538	124.032	49.5413	50.4587	0	Calcisols	6.7	30.7	0.873333	9.07667	9.707	18.947	71.347	1.50433	18.8368	2.3	7.18257	0.320219	8.60372	126.812	84.7245	0.44442	1.09085	0.484794
25	85.3016	32.1834	4560	75.4333	25.1	222.412	0.0965199	34.7741	95.9184	4.08163	0	Calcisols	2.5	15.3	0.36	9.41	1.559	5.057	93.383	1.41377	14.2279	1.6124	4.83963	0.333167	19.9768	107.022	127.269	0.640819	0.964248	0.617908
26	84.1206	32.2834	4444	54.0133	6.8	118.197	0.0854549	107.501	88.5496	6.87023	4.58015	Calcisols	3.34315	8.6	0.623333	9.28	4.28061	11.781	83.9384	1.46733	10.2568	1.07436	2.99195	0.359085	15.1026	114.201	47.9127	0.573003	1.22448	0.701629
27	82.5627	32.5168	4390	40.9092	8.5	127.678	0.0797986	83.8493	94.1176	5.88235	0	Calcisols	5.6	17.2	0.593333	8.99	4.046	15.585	80.369	1.31563	13.5979	1.14019	5.31191	0.214647	9.59088	109.338	87.3749	0.481594	1.05016	0.505751
28	81.1839	32.3501	4538	37.8991	6.8	118.197	0.0759199	42.001	65.3061	16.3265	18.3673	Calcisols	1.1	0	0.283333	9.12667	2.802	6.149	91.049	1.4345	8.08481	0.785016	2.49071	0.315178	10.383	62.2365	53.3676	0.566499	1.03865	0.588397
29	91.0662	30.4501	4294	271.327	70.6	495.945	0.263127	458.455	3.89381	78.7611	17.3451	Cambisols	24.3907	0	2.47333	7.45333	5.14857	25.1744	69.677	1.34067	35.0429	4.06224	14.6762	0.276792	43.4657	171.798	226.308	0.732945	0.949174	0.695692
30	91.693	31.0834	4764	220.48	60.5	434.086	0.25363	580.649	6.6242	25.7325	67.6433	Cambisols	27.9	0	2.69333	6.35333	4.575	13.777	81.648	1.22043	46.4328	6.49462	18.1175	0.358473	43.3782	173.221	187.842	0.731382	0.984523	0.720062
